# Supplementary material for: Limited trophic partitioning among sympatric delphinids off a tropical oceanic atoll
Source: PLoS One. 2017 Aug 2;12(8):e0181526. doi: 10.1371/journal.pone.0181526 (PMC5540553; doi:10.1371/journal.pone.0181526)
Supplement: S1 Table — (XLSX) [file pone.0181526.s002.xlsx]

## Sheet: Sheet1
	Palmyra				Total
	2008	2009	2010	2011
T. truncatus	9	8	36	--	53
P. electra	21	--	18	6	45
S. longirostris	4	--	3	4	11
O. orca	--	--	1	--	1
